# Supplementary material for: Identification of the cassava NADP-ME gene family and its response and regulation in photosynthesis
Source: Front Plant Sci. 2025 Feb 27;16:1525193. doi: 10.3389/fpls.2025.1525193 (PMC11903705; doi:10.3389/fpls.2025.1525193)
Supplement: Supplementary file 2 [file Table1.xlsx]

## Sheet: Table S1
Table S1. Sequencing Quality of Raw Data, Quality Control Metrics, and Mapping Rates
Sample	RawData(bp)	Before_Clean_Q20(%)	Before_Clean_Q30(%)	Before_Clean_N(%)	Before_Clean_GC(%)	CleanData(bp)	After_Clean_Q20(%)	After_Clean_Q30(%)	After_Clean_N(%)	After_Clean_GC(%)	Total_Mapped(%)
SC2L1_1	7339379100	7024605725 (95.71%)	6570060209 (89.52%)	614389 (0.01%)	3199622501 (43.60%)	7250355696	6956138340 (95.94%)	6510629712 (89.80%)	134533 (0.00%)	3157395650 (43.55%)	44360493 (91.75%)
SC2L1_2	7444997700	7135891405 (95.85%)	6690720473 (89.87%)	621957 (0.01%)	3237169525 (43.48%)	7358980774	7069767051 (96.07%)	6633149854 (90.14%)	136721 (0.00%)	3196397292 (43.44%)	45017605 (91.71%)
SC2L1_3	7691515800	7352938415 (95.60%)	6857959071 (89.16%)	104234 (0.00%)	3351140464 (43.57%)	7595835964	7278954819 (95.83%)	6793832280 (89.44%)	68681 (0.00%)	3304632065 (43.51%)	46413238 (91.53%)
SC2L2_1	8449052100	8077687899 (95.60%)	7545500396 (89.31%)	711839 (0.01%)	3692892962 (43.71%)	8335148369	7989183089 (95.85%)	7468616574 (89.60%)	155222 (0.00%)	3637962514 (43.65%)	50247661 (90.62%)
SC2L2_2	7417366800	7108209283 (95.83%)	6662284310 (89.82%)	616211 (0.01%)	3234563137 (43.61%)	7318210605	7030185577 (96.06%)	6594243066 (90.11%)	134819 (0.00%)	3186823747 (43.55%)	44193363 (90.45%)
SC2L2_3	6820924800	6517845908 (95.56%)	6085659561 (89.22%)	563317 (0.01%)	2971104237 (43.56%)	6714375826	6433331673 (95.81%)	6012188442 (89.54%)	125449 (0.00%)	2919786633 (43.49%)	40462756 (90.17%)
SC2L3_1	7491810900	7161830498 (95.60%)	6681096756 (89.18%)	639502 (0.01%)	3270676184 (43.66%)	7397463786	7089032926 (95.83%)	6618302598 (89.47%)	135146 (0.00%)	3224900133 (43.59%)	45124922 (91.49%)
SC2L3_2	8546857200	8176156721 (95.66%)	7632697929 (89.30%)	723078 (0.01%)	3735607866 (43.71%)	8445728242	8098692710 (95.89%)	7565801015 (89.58%)	153513 (0.00%)	3686265420 (43.65%)	51526818 (91.63%)
SC2L3_3	9064114800	8683869072 (95.80%)	8126217176 (89.65%)	123992 (0.00%)	3959650150 (43.68%)	8957761975	8601289942 (96.02%)	8054317995 (89.91%)	82402 (0.00%)	3907164732 (43.62%)	54774442 (91.79%)
SC6L1_1	8569676700	8206527292 (95.76%)	7676208352 (89.57%)	718354 (0.01%)	4005498568 (46.74%)	8480175035	8137653521 (95.96%)	7616395875 (89.81%)	156912 (0.00%)	3960863371 (46.71%)	17146571 (30.27%)
SC6L1_2	8072454000	7927283911 (98.20%)	7797626525 (96.60%)	872873 (0.01%)	3792119918 (46.98%)	7998795590	7867898069 (98.36%)	7748248589 (96.87%)	656389 (0.01%)	3752548293 (46.91%)	17242531 (32.19%)
SC6L1_3	8097958200	7765620353 (95.90%)	7271417385 (89.79%)	686733 (0.01%)	3775791024 (46.63%)	8024373877	7710308937 (96.09%)	7223532594 (90.02%)	146158 (0.00%)	3739295105 (46.60%)	17027236 (31.80%)
SC6L2_1	8166115500	7824880619 (95.82%)	7328972534 (89.75%)	687226 (0.01%)	3804066034 (46.58%)	8072938952	7752116875 (96.03%)	7265564840 (90.00%)	149681 (0.00%)	3757800678 (46.55%)	16377449 (30.41%)
SC6L2_2	8680423800	8296457968 (95.58%)	7740571582 (89.17%)	729004 (0.01%)	4037530960 (46.51%)	8582234928	8220927619 (95.79%)	7675202810 (89.43%)	160285 (0.00%)	3988648714 (46.48%)	18782631 (32.76%)
SC6L2_3	7295278200	6966544546 (95.49%)	6482824753 (88.86%)	98177 (0.00%)	3412355775 (46.77%)	7220498359	6909078560 (95.69%)	6433182759 (89.10%)	66746 (0.00%)	3374816500 (46.74%)	13886784 (28.82%)
SC6L3_1	8193425400	7849556688 (95.80%)	7341545553 (89.60%)	687622 (0.01%)	3825294694 (46.69%)	8111117517	7786316533 (96.00%)	7286542064 (89.83%)	150019 (0.00%)	3784421534 (46.66%)	18394281 (33.97%)
SC6L3_2	7246662600	6941342898 (95.79%)	6490574333 (89.57%)	98349 (0.00%)	3375530947 (46.58%)	7163372582	6876481118 (96.00%)	6434199103 (89.82%)	65022 (0.00%)	3333564819 (46.54%)	17902113 (37.41%)
SC6L3_3	6931073700	6632622345 (95.69%)	6198095237 (89.42%)	586388 (0.01%)	3219658835 (46.45%)	6845128543	6565408121 (95.91%)	6139650933 (89.69%)	126987 (0.00%)	3176950319 (46.41%)	18726703 (40.93%)

## Sheet: Table S2
Table S2. qRT-PCR primer sequences for MeNADP-ME genes and reference gene MeTubulin.
Gene	Primer sequence
MeNADP-ME1 F	CTTCAAGCGTCCTCAGGGAT
MeNADP-ME1 R	AGTGATAGGCAAACACGCAGA
MeNADP-ME2 F	GAACTGGCCGGAGAGAAACA
MeNADP-ME2 R	AACAGGCAAGCATGCTGAG
MeNADP-ME3 F	GTTGATTGTCAGTTCCCGTAAGGA
MeNADP-ME3 R	TGAGGTTGGATTGGAAAGAGCA
MeNADP-ME4 F	TGGAACACTAGCTGACCACAA
MeNADP-ME4 R	GAAGCGTCTTTATAGGTTTGTGCT
MeTubulin F	GTGGAGGAACTGGTTCTGGA
MeTubulin R	TGCACTCATCTGCATTCTCC

## Sheet: Table S3
Table S3. MeNADP-ME cis-acting elements annotation
Regulatory element	Core sequence	Element fuction
AE-box	AGAAACAA	part of a module for light response
AuxRE	TGTCTCAATAAG	part of an auxin-responsive element
AT1-motif	AATTATTTTTTATT	part of a light responsive module
I-box	gGATAAGGTG	part of a light responsive element
GATA-motif	AAGATAAGATT	part of a light responsive element
TCCC-motif	TCTCCCT	part of a light responsive element
chs-CMA1a	TTACTTAA	part of a light responsive element
TCT-motif	TCTTAC	part of a light responsive element
GA-motif	ATAGATAA	part of a light responsive element
Box 4	ATTAAT	part of a conserved DNA module involved in light responsiveness
MRE	AACCTAA	MYB binding site involved in light responsiveness
MBS	CAACTG	MYB binding site involved in drought-inducibility
GT1-motif	GGTTAA	light responsive element
CAT-box	GCCACT	cis-acting regulatory element related to meristem expression
O2-site	GATGACATGG	cis-acting regulatory element involved in zein metabolism regulation
TGACG-motif	TGACG	cis-acting regulatory element involved in the MeJA-responsiveness
CGTCA-motif	CGTCA	cis-acting regulatory element involved in the MeJA-responsiveness
G-box	TACGTG	cis-acting regulatory element involved in light responsiveness
ARE	AAACCA	cis-acting regulatory element essential for the anaerobic induction
ABRE	ACGTG	cis-acting element involved in the abscisic acid responsiveness
TCA-element	CCATCTTTTT	cis-acting element involved in salicylic acid responsiveness
ACE	CTAACGTATT	cis-acting element involved in light responsiveness
TGA-element	AACGAC	auxin-responsive element
Gap-box	CAAATGAA(A/G)A	part of a light responsive element
Box II	CCACGTGGC	part of a light responsive element
MBSI	TTTTTACGGTTA	MYB binding site involved in flavonoid biosynthetic genes regulation
AT-rich sequence	TAAAATACT	element for maximal elicitor-mediated activation (2copies)
LTR	CCGAAA	cis-acting element involved in low-temperature responsiveness
TC-rich repeats	ATTCTCTAAC	cis-acting element involved in defense and stress responsiveness
CCAAT-box	CAACGG	MYBHv1 binding site
AT-rich element	ATAGAAATCAA	binding site of AT-rich DNA binding protein (ATBP-1)
AE-box	AGAAACAA	part of a module for light response
AuxRE	TGTCTCAATAAG	part of an auxin-responsive element
AT1-motif	AATTATTTTTTATT	part of a light responsive module
I-box	gGATAAGGTG	part of a light responsive element
GATA-motif	AAGATAAGATT	part of a light responsive element
